# Supplementary material for: Reducing frailty in frail people with multiple sclerosis: Feasibility of a 6-week multimodal exercise training program
Source: PLoS One. 2026 Apr 15;21(4):e0347063. doi: 10.1371/journal.pone.0347063 (PMC13082602; doi:10.1371/journal.pone.0347063)
Supplement: S1 minimal dataset — (XLSX) [file pone.0347063.s001.xlsx]

## Sheet: VRRT4MS_10012025
Participant	Group	PPAFallRiskZscore	PreEFIPScore	Pre_MSQOL_Composite_Physicalhealth	Pre_MSQOL_Composite_MentalHealth	Pre_MFIS_Total	Post_PPAFallRiskZscore	Post_EFIPScore	Post_MSQOL_Composite_Physicalhealth	Post_MSQOL_Composite_MentalHealth	Post_MFIS_Total
1	1	3.52	0.33	21.68	31.72	40	2.47	0.275	35.65	44.74	33
2	1	1.5	0.34	27.82	37.13	59	3.42	0.205	24.76	50.6	56
3	2	1.42	0.342	27.17	48.5	56	0.24	0.32	16.11	38.71	60
4	2	0.99	0.46	39.61	23.29	55	1.44	0.4	21.84	23.11	58
5	2	5.13	0.395	20.21	69.55	47
6	1	0.47	0.215	39.81	49.5	48	1.06	0.105	76.09	83.53	34
7	2	1.78	0.42	27.04	34.84	57	2.47	0.33	42.89	44.61	57
8	1	3.5	0.24	30.33	60.96	47	4.14	0.225	36.15	71.52	21
9	2	2.14	0.255	59.13	55.08	26
10	2	2.22	0.28	63.08	89.58	34	1.67	0.275	54.66	86.23	36
11	1	3.89	0.295	39.85	39.71	48	3.47	0.21	52.49	60.55	42
12	1	2.02	0.155	48.2	47.66	44	1.27	0.13	61.148	77.533	40
13	1	3.52	0.26	56.8	87.657	37	3.23	0.13	74.6	90.367	25
14	2	3.1	0.27	38.98	74.41	49	4.35	0.395	40.77	77.153	50
15	1	0.49	0.315	41.6	45.3	48	0.01	0.235	62.29	52.672	39
16	2	1.59	0.315	58.777	81.4	45	1.57	0.32	50.634	53.6538	43
